# Supplementary material for: Highly Efficient Agrobacterium tumefaciens Mediated Transformation of Oil Palm Using an EPSPS-Glyphosate Selection System
Source: Plants (Basel). 2024 Nov 28;13(23):3343. doi: 10.3390/plants13233343 (PMC11644814; doi:10.3390/plants13233343)
Supplement: Supplementary file 1 [file plants-13-03343-s001.zip]

Archive with 1 entries (1 files):
- Supplementary Materials-Plants-Highly efficient Agrobacterium tumefaciens mediated transformation of oil palm using EPSPS-Glyphosate selection system.pdf
